# Supplementary material for: Effect of a Diet Supplemented with Marine Omega-3 Fatty Acids on Inflammatory Markers in Subjects with Obesity: A Randomized Active Placebo-Controlled Trial
Source: Healthcare (Basel). 2025 Jan 8;13(2):103. doi: 10.3390/healthcare13020103 (PMC11764561; doi:10.3390/healthcare13020103)
Supplement: Supplementary file 1 [file healthcare-13-00103-s001.zip]

Archive with 1 entries (1 files):
- healthcare-3327724-supplementary.pdf
